# Supplementary material for: Dairy Product Intake and Cardiometabolic Diseases in Northern Sweden: A 33-Year Prospective Cohort Study
Source: Nutrients. 2019 Jan 28;11(2):284. doi: 10.3390/nu11020284 (PMC6412239; doi:10.3390/nu11020284)
Supplement: Supplementary file 1 [file nutrients-11-00284-s001.zip]

Archive with 9 entries (6 files):
- Supplementary files/
- Supplementary files/.DS_Store
- __MACOSX/
- __MACOSX/Supplementary files/
- __MACOSX/Supplementary files/._.DS_Store
- Supplementary files/Supplementary Table S1.doc
- __MACOSX/Supplementary files/._Supplementary Table S1.doc
- Supplementary files/Supplementary Figure S1.tif
- __MACOSX/Supplementary files/._Supplementary Figure S1.tif
